# Supplementary material for: Changes in Body Mass, Physical Activity, and Dietary Intake during the COVID-19 Pandemic Lockdowns in Canadian University Students
Source: Biology (Basel). 2023 Feb 17;12(2):326. doi: 10.3390/biology12020326 (PMC9953033; doi:10.3390/biology12020326)
Supplement: Supplementary file 1 [file biology-12-00326-s001.zip]

Archive with 1 entries (1 files):
- biology-2188589-supplementary.pdf
